# Supplementary material for: Modulation of Human Immune Cells by Propyl-Propane Thiosulfonate (PTSO) Inhibits Colorectal Tumor Progression in a Humanized Mouse Model
Source: Nutrients. 2025 Sep 18;17(18):2993. doi: 10.3390/nu17182993 (PMC12472244; doi:10.3390/nu17182993)
Supplement: Supplementary file 1 [file nutrients-17-02993-s001.zip]

Archive with 1 entries (1 files):
- nutrients-3867956-supplementary.pdf
